# Supplementary material for: Identification of vital sign trajectory phenotypes and treatment response heterogeneity in critically ill patients with ischemic stroke: A multicenter study with external validation
Source: Neurotherapeutics. 2026 Apr 8;23(3):e00896. doi: 10.1016/j.neurot.2026.e00896 (PMC13091295; doi:10.1016/j.neurot.2026.e00896)
Supplement: Multimedia component 1 [file mmc1.xlsx]

## Sheet: Table S1
Supplementary Table 1. Temporal Statistics of Trajectory Variables by Time Point Across Databases.
Variable	Dataset	Hours	N	Mean	SD	SE	95% CI Lower	95% CI Upper	Mean (95% CI)
SBP	MIMIC-IV	0h	3100	132.432	23.793	0.4273	131.595	133.27	132.43 (131.59-133.27)
SBP	MIMIC-IV	1h	3100	128.903	23.286	0.4182	128.084	129.723	128.9 (128.08-129.72)
SBP	MIMIC-IV	2h	3100	128.06	22.696	0.4076	127.261	128.859	128.06 (127.26-128.86)
SBP	MIMIC-IV	3h	3100	127.411	23.036	0.4137	126.6	128.222	127.41 (126.6-128.22)
SBP	MIMIC-IV	4h	3100	126.729	22.706	0.4078	125.929	127.528	126.73 (125.93-127.53)
SBP	MIMIC-IV	5h	3100	126.424	22.888	0.4111	125.618	127.229	126.42 (125.62-127.23)
SBP	MIMIC-IV	6h	3100	126.069	22.768	0.4089	125.267	126.87	126.07 (125.27-126.87)
SBP	MIMIC-IV	7h	3100	126.282	22.774	0.409	125.48	127.083	126.28 (125.48-127.08)
SBP	MIMIC-IV	8h	3100	126.423	22.074	0.3965	125.646	127.2	126.42 (125.65-127.2)
SBP	MIMIC-IV	9h	3100	126.241	22.337	0.4012	125.455	127.027	126.24 (125.45-127.03)
SBP	MIMIC-IV	10h	3100	126.271	22.097	0.3969	125.494	127.049	126.27 (125.49-127.05)
SBP	MIMIC-IV	11h	3100	126.551	22.535	0.4047	125.758	127.344	126.55 (125.76-127.34)
SBP	MIMIC-IV	12h	3100	126.108	23.143	0.4157	125.293	126.923	126.11 (125.29-126.92)
SBP	eICU	0h	3175	139.567	25.182	0.4469	138.691	140.443	139.57 (138.69-140.44)
SBP	eICU	1h	3175	137.429	24.302	0.4313	136.584	138.274	137.43 (136.58-138.27)
SBP	eICU	2h	3175	136.208	23.9	0.4242	135.376	137.039	136.21 (135.38-137.04)
SBP	eICU	3h	3175	134.82	23.264	0.4129	134.011	135.629	134.82 (134.01-135.63)
SBP	eICU	4h	3175	134.586	23.198	0.4117	133.779	135.393	134.59 (133.78-135.39)
SBP	eICU	5h	3175	133.966	23.249	0.4126	133.157	134.775	133.97 (133.16-134.77)
SBP	eICU	6h	3175	133.872	23.054	0.4092	133.07	134.674	133.87 (133.07-134.67)
SBP	eICU	7h	3175	133.646	23.065	0.4093	132.843	134.448	133.65 (132.84-134.45)
SBP	eICU	8h	3175	133.971	22.799	0.4046	133.178	134.764	133.97 (133.18-134.76)
SBP	eICU	9h	3175	133.667	23.04	0.4089	132.866	134.468	133.67 (132.87-134.47)
SBP	eICU	10h	3175	134.127	23.044	0.409	133.326	134.929	134.13 (133.33-134.93)
SBP	eICU	11h	3175	134.125	23.079	0.4096	133.322	134.928	134.12 (133.32-134.93)
SBP	eICU	12h	3175	134.461	23.391	0.4151	133.648	135.275	134.46 (133.65-135.27)
SBP	ChineseICU	0h	776	134.782	26.868	0.9645	132.892	136.673	134.78 (132.89-136.67)
SBP	ChineseICU	1h	776	132.879	25.812	0.9266	131.063	134.695	132.88 (131.06-134.7)
SBP	ChineseICU	2h	776	131.233	25.565	0.9177	129.434	133.032	131.23 (129.43-133.03)
SBP	ChineseICU	3h	776	129.595	24.792	0.89	127.851	131.34	129.6 (127.85-131.34)
SBP	ChineseICU	4h	776	129.642	24.063	0.8638	127.949	131.335	129.64 (127.95-131.33)
SBP	ChineseICU	5h	776	130.237	24.073	0.8642	128.543	131.931	130.24 (128.54-131.93)
SBP	ChineseICU	6h	776	129.877	24.144	0.8667	128.178	131.576	129.88 (128.18-131.58)
SBP	ChineseICU	7h	776	129.548	24.23	0.8698	127.843	131.253	129.55 (127.84-131.25)
SBP	ChineseICU	8h	776	129.683	24.819	0.8909	127.937	131.429	129.68 (127.94-131.43)
SBP	ChineseICU	9h	776	129.843	24.544	0.8811	128.116	131.569	129.84 (128.12-131.57)
SBP	ChineseICU	10h	776	130.495	23.944	0.8595	128.811	132.18	130.5 (128.81-132.18)
SBP	ChineseICU	11h	776	130.292	23.8	0.8544	128.618	131.967	130.29 (128.62-131.97)
SBP	ChineseICU	12h	776	130.706	24.008	0.8619	129.017	132.395	130.71 (129.02-132.4)
DBP	MIMIC-IV	0h	3100	73.632	17.525	0.3148	73.015	74.249	73.63 (73.01-74.25)
DBP	MIMIC-IV	1h	3100	70.895	17.339	0.3114	70.285	71.506	70.9 (70.29-71.51)
DBP	MIMIC-IV	2h	3100	70.078	17.296	0.3106	69.469	70.687	70.08 (69.47-70.69)
DBP	MIMIC-IV	3h	3100	69.171	16.923	0.3039	68.575	69.767	69.17 (68.58-69.77)
DBP	MIMIC-IV	4h	3100	68.309	16.57	0.2976	67.725	68.892	68.31 (67.73-68.89)
DBP	MIMIC-IV	5h	3100	67.803	16.437	0.2952	67.225	68.382	67.8 (67.22-68.38)
DBP	MIMIC-IV	6h	3100	67.656	16.359	0.2938	67.08	68.232	67.66 (67.08-68.23)
DBP	MIMIC-IV	7h	3100	67.284	16.249	0.2918	66.712	67.856	67.28 (66.71-67.86)
DBP	MIMIC-IV	8h	3100	67.35	16.149	0.29	66.782	67.918	67.35 (66.78-67.92)
DBP	MIMIC-IV	9h	3100	67.471	16.618	0.2985	66.886	68.056	67.47 (66.89-68.06)
DBP	MIMIC-IV	10h	3100	67.358	16.545	0.2971	66.776	67.941	67.36 (66.78-67.94)
DBP	MIMIC-IV	11h	3100	67.025	16.27	0.2922	66.452	67.598	67.02 (66.45-67.6)
DBP	MIMIC-IV	12h	3100	66.916	16.704	0.3	66.328	67.504	66.92 (66.33-67.5)
DBP	eICU	0h	3175	74.448	15.944	0.283	73.893	75.002	74.45 (73.89-75)
DBP	eICU	1h	3175	72.691	15.569	0.2763	72.15	73.233	72.69 (72.15-73.23)
DBP	eICU	2h	3175	71.534	15.17	0.2692	71.006	72.061	71.53 (71.01-72.06)
DBP	eICU	3h	3175	71.033	15.433	0.2739	70.496	71.57	71.03 (70.5-71.57)
DBP	eICU	4h	3175	70.257	15.005	0.2663	69.735	70.779	70.26 (69.73-70.78)
DBP	eICU	5h	3175	69.788	15.142	0.2687	69.261	70.315	69.79 (69.26-70.31)
DBP	eICU	6h	3175	69.611	14.861	0.2637	69.094	70.128	69.61 (69.09-70.13)
DBP	eICU	7h	3175	69.42	15.359	0.2726	68.886	69.955	69.42 (68.89-69.95)
DBP	eICU	8h	3175	69.293	15.131	0.2685	68.767	69.819	69.29 (68.77-69.82)
DBP	eICU	9h	3175	69.181	15.331	0.2721	68.648	69.714	69.18 (68.65-69.71)
DBP	eICU	10h	3175	69.301	15.359	0.2726	68.767	69.835	69.3 (68.77-69.84)
DBP	eICU	11h	3175	69.38	15.495	0.275	68.841	69.919	69.38 (68.84-69.92)
DBP	eICU	12h	3175	69.542	15.988	0.2837	68.986	70.098	69.54 (68.99-70.1)
DBP	ChineseICU	0h	776	63.626	15.689	0.5632	62.522	64.729	63.63 (62.52-64.73)
DBP	ChineseICU	1h	776	62.724	15.361	0.5514	61.643	63.805	62.72 (61.64-63.8)
DBP	ChineseICU	2h	776	61.302	14.936	0.5362	60.251	62.353	61.3 (60.25-62.35)
DBP	ChineseICU	3h	776	59.974	14.673	0.5267	58.942	61.007	59.97 (58.94-61.01)
DBP	ChineseICU	4h	776	60.148	15.088	0.5416	59.086	61.21	60.15 (59.09-61.21)
DBP	ChineseICU	5h	776	59.882	14.689	0.5273	58.848	60.915	59.88 (58.85-60.92)
DBP	ChineseICU	6h	776	59.503	14.86	0.5334	58.458	60.549	59.5 (58.46-60.55)
DBP	ChineseICU	7h	776	59.281	15.114	0.5425	58.217	60.344	59.28 (58.22-60.34)
DBP	ChineseICU	8h	776	59.529	14.975	0.5376	58.476	60.583	59.53 (58.48-60.58)
DBP	ChineseICU	9h	776	59.413	14.758	0.5298	58.374	60.451	59.41 (58.37-60.45)
DBP	ChineseICU	10h	776	59.379	14.585	0.5236	58.353	60.405	59.38 (58.35-60.41)
DBP	ChineseICU	11h	776	59.157	14.141	0.5076	58.162	60.152	59.16 (58.16-60.15)
DBP	ChineseICU	12h	776	59.429	14.464	0.5192	58.411	60.447	59.43 (58.41-60.45)
MAP	MIMIC-IV	0h	3100	90.388	17.41	0.3127	89.775	91.001	90.39 (89.78-91)
MAP	MIMIC-IV	1h	3100	87.707	17.222	0.3093	87.101	88.313	87.71 (87.1-88.31)
MAP	MIMIC-IV	2h	3100	86.888	16.897	0.3035	86.293	87.482	86.89 (86.29-87.48)
MAP	MIMIC-IV	3h	3100	86.108	16.656	0.2992	85.521	86.694	86.11 (85.52-86.69)
MAP	MIMIC-IV	4h	3100	85.384	16.393	0.2944	84.807	85.961	85.38 (84.81-85.96)
MAP	MIMIC-IV	5h	3100	84.895	16.227	0.2914	84.323	85.466	84.89 (84.32-85.47)
MAP	MIMIC-IV	6h	3100	84.723	16.074	0.2887	84.157	85.288	84.72 (84.16-85.29)
MAP	MIMIC-IV	7h	3100	84.545	16.165	0.2903	83.976	85.114	84.55 (83.98-85.11)
MAP	MIMIC-IV	8h	3100	84.449	15.797	0.2837	83.893	85.005	84.45 (83.89-85.01)
MAP	MIMIC-IV	9h	3100	84.562	16.283	0.2924	83.989	85.135	84.56 (83.99-85.14)
MAP	MIMIC-IV	10h	3100	84.567	16.133	0.2898	83.999	85.135	84.57 (84-85.14)
MAP	MIMIC-IV	11h	3100	84.365	15.933	0.2862	83.804	84.926	84.37 (83.8-84.93)
MAP	MIMIC-IV	12h	3100	84.2	16.488	0.2961	83.62	84.781	84.2 (83.62-84.78)
MAP	eICU	0h	3175	93.171	18.279	0.3244	92.535	93.807	93.17 (92.53-93.81)
MAP	eICU	1h	3175	91.36	17.709	0.3143	90.744	91.976	91.36 (90.74-91.98)
MAP	eICU	2h	3175	90.057	17.234	0.3059	89.457	90.656	90.06 (89.46-90.66)
MAP	eICU	3h	3175	89.401	17.071	0.303	88.808	89.995	89.4 (88.81-90)
MAP	eICU	4h	3175	88.746	16.873	0.2994	88.159	89.333	88.75 (88.16-89.33)
MAP	eICU	5h	3175	88.164	16.685	0.2961	87.583	88.744	88.16 (87.58-88.74)
MAP	eICU	6h	3175	87.975	16.509	0.293	87.401	88.549	87.98 (87.4-88.55)
MAP	eICU	7h	3175	87.956	16.98	0.3013	87.365	88.546	87.96 (87.36-88.55)
MAP	eICU	8h	3175	87.994	16.745	0.2972	87.412	88.577	87.99 (87.41-88.58)
MAP	eICU	9h	3175	87.751	16.947	0.3008	87.162	88.341	87.75 (87.16-88.34)
MAP	eICU	10h	3175	87.976	17.18	0.3049	87.379	88.574	87.98 (87.38-88.57)
MAP	eICU	11h	3175	87.941	16.871	0.2994	87.354	88.528	87.94 (87.35-88.53)
MAP	eICU	12h	3175	88.32	17.503	0.3106	87.712	88.929	88.32 (87.71-88.93)
MAP	ChineseICU	0h	776	87.363	17.628	0.6328	86.123	88.603	87.36 (86.12-88.6)
MAP	ChineseICU	1h	776	86.029	17.367	0.6234	84.807	87.251	86.03 (84.81-87.25)
MAP	ChineseICU	2h	776	84.55	16.502	0.5924	83.389	85.711	84.55 (83.39-85.71)
MAP	ChineseICU	3h	776	83.34	16.059	0.5765	82.211	84.47	83.34 (82.21-84.47)
MAP	ChineseICU	4h	776	83.28	16.599	0.5959	82.112	84.448	83.28 (82.11-84.45)
MAP	ChineseICU	5h	776	83.311	16.171	0.5805	82.173	84.449	83.31 (82.17-84.45)
MAP	ChineseICU	6h	776	82.856	16.282	0.5845	81.71	84.002	82.86 (81.71-84)
MAP	ChineseICU	7h	776	82.625	16.81	0.6035	81.442	83.808	82.62 (81.44-83.81)
MAP	ChineseICU	8h	776	82.901	16.491	0.592	81.741	84.061	82.9 (81.74-84.06)
MAP	ChineseICU	9h	776	82.61	16.295	0.585	81.464	83.757	82.61 (81.46-83.76)
MAP	ChineseICU	10h	776	82.779	16.022	0.5752	81.651	83.906	82.78 (81.65-83.91)
MAP	ChineseICU	11h	776	82.606	15.742	0.5651	81.499	83.714	82.61 (81.5-83.71)
MAP	ChineseICU	12h	776	83.115	16.139	0.5794	81.979	84.25	83.11 (81.98-84.25)
Heart_Rate	MIMIC-IV	0h	3100	83.013	18.677	0.3355	82.355	83.67	83.01 (82.36-83.67)
Heart_Rate	MIMIC-IV	1h	3100	81.751	18.572	0.3336	81.097	82.405	81.75 (81.1-82.41)
Heart_Rate	MIMIC-IV	2h	3100	81.209	18.082	0.3248	80.572	81.845	81.21 (80.57-81.85)
Heart_Rate	MIMIC-IV	3h	3100	80.962	17.747	0.3187	80.337	81.586	80.96 (80.34-81.59)
Heart_Rate	MIMIC-IV	4h	3100	80.847	17.849	0.3206	80.219	81.475	80.85 (80.22-81.48)
Heart_Rate	MIMIC-IV	5h	3100	80.334	17.508	0.3144	79.717	80.95	80.33 (79.72-80.95)
Heart_Rate	MIMIC-IV	6h	3100	80.193	17.765	0.3191	79.568	80.819	80.19 (79.57-80.82)
Heart_Rate	MIMIC-IV	7h	3100	80.289	17.514	0.3146	79.673	80.906	80.29 (79.67-80.91)
Heart_Rate	MIMIC-IV	8h	3100	80.042	17.479	0.3139	79.426	80.657	80.04 (79.43-80.66)
Heart_Rate	MIMIC-IV	9h	3100	80.252	17.651	0.317	79.63	80.873	80.25 (79.63-80.87)
Heart_Rate	MIMIC-IV	10h	3100	80.278	17.525	0.3148	79.661	80.895	80.28 (79.66-80.89)
Heart_Rate	MIMIC-IV	11h	3100	80.126	17.169	0.3084	79.522	80.731	80.13 (79.52-80.73)
Heart_Rate	MIMIC-IV	12h	3100	79.952	17.499	0.3143	79.336	80.568	79.95 (79.34-80.57)
Heart_Rate	eICU	0h	3175	81.052	18.327	0.3253	80.414	81.689	81.05 (80.41-81.69)
Heart_Rate	eICU	1h	3175	80.225	17.815	0.3162	79.605	80.844	80.22 (79.6-80.84)
Heart_Rate	eICU	2h	3175	79.836	17.646	0.3132	79.222	80.45	79.84 (79.22-80.45)
Heart_Rate	eICU	3h	3175	79.539	17.52	0.3109	78.929	80.148	79.54 (78.93-80.15)
Heart_Rate	eICU	4h	3175	79.196	17.296	0.307	78.595	79.798	79.2 (78.59-79.8)
Heart_Rate	eICU	5h	3175	79.023	17.103	0.3035	78.428	79.618	79.02 (78.43-79.62)
Heart_Rate	eICU	6h	3175	78.867	17.104	0.3035	78.272	79.462	78.87 (78.27-79.46)
Heart_Rate	eICU	7h	3175	78.685	17.251	0.3062	78.085	79.285	78.69 (78.09-79.29)
Heart_Rate	eICU	8h	3175	78.548	17.073	0.303	77.954	79.142	78.55 (77.95-79.14)
Heart_Rate	eICU	9h	3175	78.549	17.139	0.3042	77.953	79.145	78.55 (77.95-79.14)
Heart_Rate	eICU	10h	3175	78.468	16.992	0.3016	77.877	79.059	78.47 (77.88-79.06)
Heart_Rate	eICU	11h	3175	78.398	17.022	0.3021	77.806	78.99	78.4 (77.81-78.99)
Heart_Rate	eICU	12h	3175	78.298	16.954	0.3009	77.709	78.888	78.3 (77.71-78.89)
Heart_Rate	ChineseICU	0h	776	81.074	19.069	0.6846	79.732	82.416	81.07 (79.73-82.42)
Heart_Rate	ChineseICU	1h	776	80.49	19.076	0.6848	79.148	81.833	80.49 (79.15-81.83)
Heart_Rate	ChineseICU	2h	776	79.917	18.463	0.6628	78.618	81.216	79.92 (78.62-81.22)
Heart_Rate	ChineseICU	3h	776	79.216	18.371	0.6595	77.924	80.509	79.22 (77.92-80.51)
Heart_Rate	ChineseICU	4h	776	79.371	18.589	0.6673	78.063	80.679	79.37 (78.06-80.68)
Heart_Rate	ChineseICU	5h	776	79.705	18.303	0.657	78.417	80.993	79.71 (78.42-80.99)
Heart_Rate	ChineseICU	6h	776	79.252	18.448	0.6622	77.954	80.55	79.25 (77.95-80.55)
Heart_Rate	ChineseICU	7h	776	79.34	18.964	0.6808	78.006	80.675	79.34 (78.01-80.67)
Heart_Rate	ChineseICU	8h	776	79.477	18.266	0.6557	78.192	80.762	79.48 (78.19-80.76)
Heart_Rate	ChineseICU	9h	776	79.279	18.202	0.6534	77.998	80.56	79.28 (78-80.56)
Heart_Rate	ChineseICU	10h	776	79.181	18.516	0.6647	77.878	80.484	79.18 (77.88-80.48)
Heart_Rate	ChineseICU	11h	776	79.199	18.567	0.6665	77.893	80.506	79.2 (77.89-80.51)
Heart_Rate	ChineseICU	12h	776	80.102	18.717	0.6719	78.785	81.419	80.1 (78.78-81.42)
Respiratory_Rate	MIMIC-IV	0h	3100	19.116	4.659	0.0837	18.952	19.28	19.12 (18.95-19.28)
Respiratory_Rate	MIMIC-IV	1h	3100	18.875	4.789	0.086	18.707	19.044	18.88 (18.71-19.04)
Respiratory_Rate	MIMIC-IV	2h	3100	18.847	4.884	0.0877	18.675	19.019	18.85 (18.67-19.02)
Respiratory_Rate	MIMIC-IV	3h	3100	18.959	4.93	0.0885	18.786	19.133	18.96 (18.79-19.13)
Respiratory_Rate	MIMIC-IV	4h	3100	18.961	4.982	0.0895	18.785	19.136	18.96 (18.79-19.14)
Respiratory_Rate	MIMIC-IV	5h	3100	19.028	4.995	0.0897	18.852	19.204	19.03 (18.85-19.2)
Respiratory_Rate	MIMIC-IV	6h	3100	18.953	4.915	0.0883	18.78	19.126	18.95 (18.78-19.13)
Respiratory_Rate	MIMIC-IV	7h	3100	19.102	4.987	0.0896	18.927	19.278	19.1 (18.93-19.28)
Respiratory_Rate	MIMIC-IV	8h	3100	19.075	5.011	0.09	18.899	19.252	19.08 (18.9-19.25)
Respiratory_Rate	MIMIC-IV	9h	3100	19.124	5.056	0.0908	18.946	19.302	19.12 (18.95-19.3)
Respiratory_Rate	MIMIC-IV	10h	3100	19.132	5.054	0.0908	18.955	19.31	19.13 (18.95-19.31)
Respiratory_Rate	MIMIC-IV	11h	3100	19.123	4.908	0.0882	18.951	19.296	19.12 (18.95-19.3)
Respiratory_Rate	MIMIC-IV	12h	3100	19.053	5.005	0.0899	18.876	19.229	19.05 (18.88-19.23)
Respiratory_Rate	eICU	0h	3175	19.339	4.871	0.0864	19.169	19.508	19.34 (19.17-19.51)
Respiratory_Rate	eICU	1h	3175	19.135	4.853	0.0861	18.966	19.303	19.13 (18.97-19.3)
Respiratory_Rate	eICU	2h	3175	19.065	4.915	0.0872	18.894	19.236	19.07 (18.89-19.24)
Respiratory_Rate	eICU	3h	3175	19.024	4.871	0.0865	18.855	19.194	19.02 (18.85-19.19)
Respiratory_Rate	eICU	4h	3175	18.984	4.796	0.0851	18.817	19.151	18.98 (18.82-19.15)
Respiratory_Rate	eICU	5h	3175	18.966	4.751	0.0843	18.801	19.131	18.97 (18.8-19.13)
Respiratory_Rate	eICU	6h	3175	18.932	4.93	0.0875	18.761	19.104	18.93 (18.76-19.1)
Respiratory_Rate	eICU	7h	3175	18.844	4.786	0.0849	18.677	19.01	18.84 (18.68-19.01)
Respiratory_Rate	eICU	8h	3175	18.817	4.773	0.0847	18.651	18.983	18.82 (18.65-18.98)
Respiratory_Rate	eICU	9h	3175	18.895	4.873	0.0865	18.726	19.065	18.9 (18.73-19.06)
Respiratory_Rate	eICU	10h	3175	18.884	4.85	0.0861	18.715	19.053	18.88 (18.72-19.05)
Respiratory_Rate	eICU	11h	3175	18.839	4.838	0.0859	18.671	19.007	18.84 (18.67-19.01)
Respiratory_Rate	eICU	12h	3175	18.851	4.732	0.084	18.687	19.016	18.85 (18.69-19.02)
Respiratory_Rate	ChineseICU	0h	776	16.77	5.762	0.2069	16.365	17.176	16.77 (16.37-17.18)
Respiratory_Rate	ChineseICU	1h	776	17.035	5.431	0.195	16.653	17.417	17.04 (16.65-17.42)
Respiratory_Rate	ChineseICU	2h	776	17.233	5.365	0.1926	16.855	17.61	17.23 (16.86-17.61)
Respiratory_Rate	ChineseICU	3h	776	17.45	5.266	0.189	17.08	17.821	17.45 (17.08-17.82)
Respiratory_Rate	ChineseICU	4h	776	17.682	5.494	0.1972	17.295	18.069	17.68 (17.3-18.07)
Respiratory_Rate	ChineseICU	5h	776	17.993	5.295	0.1901	17.62	18.366	17.99 (17.62-18.37)
Respiratory_Rate	ChineseICU	6h	776	17.947	5.214	0.1872	17.58	18.314	17.95 (17.58-18.31)
Respiratory_Rate	ChineseICU	7h	776	18.196	5.223	0.1875	17.828	18.563	18.2 (17.83-18.56)
Respiratory_Rate	ChineseICU	8h	776	18.317	5.018	0.1801	17.964	18.67	18.32 (17.96-18.67)
Respiratory_Rate	ChineseICU	9h	776	18.343	5.217	0.1873	17.976	18.71	18.34 (17.98-18.71)
Respiratory_Rate	ChineseICU	10h	776	18.548	5.407	0.1941	18.168	18.929	18.55 (18.17-18.93)
Respiratory_Rate	ChineseICU	11h	776	18.443	5.086	0.1826	18.085	18.801	18.44 (18.08-18.8)
Respiratory_Rate	ChineseICU	12h	776	18.488	5.284	0.1897	18.116	18.86	18.49 (18.12-18.86)
SpO2	MIMIC-IV	0h	3100	97.262	2.544	0.0457	97.172	97.351	97.26 (97.17-97.35)
SpO2	MIMIC-IV	1h	3100	97.234	2.605	0.0468	97.143	97.326	97.23 (97.14-97.33)
SpO2	MIMIC-IV	2h	3100	97.18	2.619	0.047	97.088	97.272	97.18 (97.09-97.27)
SpO2	MIMIC-IV	3h	3100	97.158	2.63	0.0472	97.065	97.25	97.16 (97.07-97.25)
SpO2	MIMIC-IV	4h	3100	97.115	2.526	0.0454	97.026	97.204	97.12 (97.03-97.2)
SpO2	MIMIC-IV	5h	3100	97.009	2.608	0.0468	96.918	97.101	97.01 (96.92-97.1)
SpO2	MIMIC-IV	6h	3100	97.009	2.579	0.0463	96.918	97.1	97.01 (96.92-97.1)
SpO2	MIMIC-IV	7h	3100	96.968	2.557	0.0459	96.878	97.058	96.97 (96.88-97.06)
SpO2	MIMIC-IV	8h	3100	96.899	2.54	0.0456	96.81	96.989	96.9 (96.81-96.99)
SpO2	MIMIC-IV	9h	3100	96.872	2.549	0.0458	96.782	96.961	96.87 (96.78-96.96)
SpO2	MIMIC-IV	10h	3100	96.843	2.569	0.0461	96.753	96.934	96.84 (96.75-96.93)
SpO2	MIMIC-IV	11h	3100	96.837	2.51	0.0451	96.749	96.926	96.84 (96.75-96.93)
SpO2	MIMIC-IV	12h	3100	96.797	2.528	0.0454	96.708	96.886	96.8 (96.71-96.89)
SpO2	eICU	0h	3175	97.419	2.409	0.0427	97.335	97.503	97.42 (97.34-97.5)
SpO2	eICU	1h	3175	97.432	2.373	0.0421	97.349	97.514	97.43 (97.35-97.51)
SpO2	eICU	2h	3175	97.396	2.366	0.042	97.314	97.479	97.4 (97.31-97.48)
SpO2	eICU	3h	3175	97.329	2.363	0.0419	97.247	97.411	97.33 (97.25-97.41)
SpO2	eICU	4h	3175	97.279	2.355	0.0418	97.197	97.361	97.28 (97.2-97.36)
SpO2	eICU	5h	3175	97.224	2.379	0.0422	97.141	97.307	97.22 (97.14-97.31)
SpO2	eICU	6h	3175	97.152	2.426	0.0431	97.068	97.237	97.15 (97.07-97.24)
SpO2	eICU	7h	3175	97.124	2.399	0.0426	97.04	97.207	97.12 (97.04-97.21)
SpO2	eICU	8h	3175	97.129	2.387	0.0424	97.046	97.212	97.13 (97.05-97.21)
SpO2	eICU	9h	3175	97.096	2.393	0.0425	97.012	97.179	97.1 (97.01-97.18)
SpO2	eICU	10h	3175	97.079	2.421	0.043	96.995	97.163	97.08 (96.99-97.16)
SpO2	eICU	11h	3175	97.054	2.429	0.0431	96.97	97.139	97.05 (96.97-97.14)
SpO2	eICU	12h	3175	97.078	2.408	0.0427	96.995	97.162	97.08 (96.99-97.16)
SpO2	ChineseICU	0h	776	98.14	2.329	0.0836	97.976	98.304	98.14 (97.98-98.3)
SpO2	ChineseICU	1h	776	98.224	2.227	0.0799	98.067	98.381	98.22 (98.07-98.38)
SpO2	ChineseICU	2h	776	98.166	2.252	0.0808	98.008	98.325	98.17 (98.01-98.32)
SpO2	ChineseICU	3h	776	98.169	2.184	0.0784	98.015	98.323	98.17 (98.02-98.32)
SpO2	ChineseICU	4h	776	98.068	2.131	0.0765	97.918	98.218	98.07 (97.92-98.22)
SpO2	ChineseICU	5h	776	98.019	2.25	0.0808	97.861	98.177	98.02 (97.86-98.18)
SpO2	ChineseICU	6h	776	97.979	2.226	0.0799	97.822	98.135	97.98 (97.82-98.14)
SpO2	ChineseICU	7h	776	97.962	2.135	0.0766	97.811	98.112	97.96 (97.81-98.11)
SpO2	ChineseICU	8h	776	97.893	2.136	0.0767	97.743	98.043	97.89 (97.74-98.04)
SpO2	ChineseICU	9h	776	97.872	2.13	0.0764	97.722	98.022	97.87 (97.72-98.02)
SpO2	ChineseICU	10h	776	97.802	2.255	0.0809	97.643	97.961	97.8 (97.64-97.96)
SpO2	ChineseICU	11h	776	97.848	2.182	0.0783	97.694	98.001	97.85 (97.69-98)
SpO2	ChineseICU	12h	776	97.681	2.248	0.0807	97.523	97.839	97.68 (97.52-97.84)

## Sheet: Table S2
Supplementary Table 2. Multivariable Regression Results for In-Hospital, 28-Day, and One-Year Mortality.
Comparison	HR	Lower	Upper	P_value	Outcome	Model	Model_Name	Reference	N	Events	Ref_N	Ref_Events	Effect_CI	Significance
Subtype 1	6.69373	5.02404	8.91833	1.46467e-38	Hospital Mortality	Model1	Crude	Subtype 2	795	236	1163	69	6.69 (5.02-8.92)	***
Subtype 3	2.77301	2.06914	3.71632	8.65459e-12	Hospital Mortality	Model1	Crude	Subtype 2	1142	170	1163	69	2.77 (2.07-3.72)	***
Subtype 1	5.60442	3.65293	8.59845	2.96723e-15	Hospital Mortality	Model2	Model 2	Subtype 2	795	236	1163	69	5.60 (3.65-8.60)	***
Subtype 3	2.30105	1.49106	3.55104	0.000166824	Hospital Mortality	Model2	Model 2	Subtype 2	1142	170	1163	69	2.30 (1.49-3.55)	***
Subtype 1	3.40381	2.15092	5.38652	1.69179e-07	Hospital Mortality	Model3	Model 3	Subtype 2	795	236	1163	69	3.40 (2.15-5.39)	***
Subtype 3	1.82146	1.16108	2.85744	0.0090532	Hospital Mortality	Model3	Model 3	Subtype 2	1142	170	1163	69	1.82 (1.16-2.86)	**
Subtype 1	3.54782	2.23229	5.63863	8.45824e-08	Hospital Mortality	Model4	Model 4	Subtype 2	795	236	1163	69	3.55 (2.23-5.64)	***
Subtype 3	1.77348	1.1244	2.79724	0.0137292	Hospital Mortality	Model4	Model 4	Subtype 2	1142	170	1163	69	1.77 (1.12-2.80)	*
Subtype 1	6.06184	4.7917	7.66865	5.33712e-51	28-Day Mortality	Model1	Crude	Subtype 2	795	307	1163	90	6.06 (4.79-7.67)	***
Subtype 3	2.65994	2.0814	3.39928	5.36871e-15	28-Day Mortality	Model1	Crude	Subtype 2	1142	220	1163	90	2.66 (2.08-3.40)	***
Subtype 1	5.81615	4.01693	8.42126	1.12659e-20	28-Day Mortality	Model2	Model 2	Subtype 2	795	307	1163	90	5.82 (4.02-8.42)	***
Subtype 3	2.56728	1.75642	3.75248	1.12417e-06	28-Day Mortality	Model2	Model 2	Subtype 2	1142	220	1163	90	2.57 (1.76-3.75)	***
Subtype 1	4.30029	2.91692	6.33972	1.76414e-13	28-Day Mortality	Model3	Model 3	Subtype 2	795	307	1163	90	4.30 (2.92-6.34)	***
Subtype 3	2.25091	1.53043	3.31059	3.75754e-05	28-Day Mortality	Model3	Model 3	Subtype 2	1142	220	1163	90	2.25 (1.53-3.31)	***
Subtype 1	4.37832	2.96742	6.46006	1.00203e-13	28-Day Mortality	Model4	Model 4	Subtype 2	795	307	1163	90	4.38 (2.97-6.46)	***
Subtype 3	2.28668	1.54987	3.37377	3.07209e-05	28-Day Mortality	Model4	Model 4	Subtype 2	1142	220	1163	90	2.29 (1.55-3.37)	***
Subtype 1	7.17189	5.97488	8.60872	2.97293e-99	1-Year Mortality	Model1	Crude	Subtype 2	795	512	1163	150	7.17 (5.97-8.61)	***
Subtype 3	2.83849	2.34751	3.43217	4.95046e-27	1-Year Mortality	Model1	Crude	Subtype 2	1142	368	1163	150	2.84 (2.35-3.43)	***
Subtype 1	6.02272	4.55326	7.96641	2.64451e-36	1-Year Mortality	Model2	Model 2	Subtype 2	795	512	1163	150	6.02 (4.55-7.97)	***
Subtype 3	2.21789	1.65949	2.9642	7.33978e-08	1-Year Mortality	Model2	Model 2	Subtype 2	1142	368	1163	150	2.22 (1.66-2.96)	***
Subtype 1	4.55085	3.39295	6.10391	4.73211e-24	1-Year Mortality	Model3	Model 3	Subtype 2	795	512	1163	150	4.55 (3.39-6.10)	***
Subtype 3	1.98523	1.47888	2.66495	5.00746e-06	1-Year Mortality	Model3	Model 3	Subtype 2	1142	368	1163	150	1.99 (1.48-2.66)	***
Subtype 1	4.49738	3.34724	6.0427	1.92081e-23	1-Year Mortality	Model4	Model 4	Subtype 2	795	512	1163	150	4.50 (3.35-6.04)	***
Subtype 3	1.9645	1.45969	2.6439	8.35698e-06	1-Year Mortality	Model4	Model 4	Subtype 2	1142	368	1163	150	1.96 (1.46-2.64)	***

## Sheet: Table S3
Supplementary Table 3. DeLong Test Results Comparing Phenotype-Based Prediction Versus Traditional Severity Scores.
Outcome	Comparison	AUC (Subtype)	AUC (Other)	AUC Difference	Z statistic	P value
Hospital Mortality	Subtype vs SOFA	0.690	0.709	-0.020	-1.235	0.22
Hospital Mortality	Subtype vs SAPSII	0.690	0.708	-0.018	-1.109	0.27
Hospital Mortality	Subtype vs OASIS	0.690	0.685	0.005	0.303	0.76
Hospital Mortality	Subtype vs Charlson	0.690	0.624	0.066	3.481	0.0005
28-Day Mortality	Subtype vs SOFA	0.700	0.682	0.019	1.315	0.19
28-Day Mortality	Subtype vs SAPSII	0.700	0.697	0.004	0.279	0.78
28-Day Mortality	Subtype vs OASIS	0.700	0.677	0.023	1.529	0.13
28-Day Mortality	Subtype vs Charlson	0.700	0.638	0.062	3.753	0.0002
1-Year Mortality	Subtype vs SOFA	0.740	0.675	0.065	5.507	<0.0001
1-Year Mortality	Subtype vs SAPSII	0.740	0.699	0.042	3.454	0.0006
1-Year Mortality	Subtype vs OASIS	0.740	0.654	0.087	6.921	<0.0001
1-Year Mortality	Subtype vs Charlson	0.740	0.615	0.125	9.022	<0.0001

## Sheet: Table S4
Supplementary Table 4. Net Reclassification Improvement and Integrated Discrimination Improvement for Combined Prediction Models.
Outcome	Comparison	NRI	NRI (95% CI)	NRI P value	IDI	IDI (95% CI)	IDI P value
Hospital Mortality	Subtype + SOFA vs SOFA	0.0052	(-0.0118, 0.025)	0.58	0.0119	(0.0071, 0.0164)	<0.0001
Hospital Mortality	Subtype + SAPSII vs SAPSII	0.0161	(0.0048, 0.0317)	0.02	0.0119	(0.0072, 0.0165)	<0.0001
Hospital Mortality	Subtype + OASIS vs OASIS	0.0077	(-0.0016, 0.0187)	0.14	0.0092	(0.0051, 0.0129)	<0.0001
Hospital Mortality	Subtype + Charlson vs Charlson	0.0010	(-0.0023, 0.0065)	0.66	0.0173	(0.0117, 0.0227)	<0.0001
28-Day Mortality	Subtype + SOFA vs SOFA	0.0332	(0.015, 0.0512)	0.0003	0.0195	(0.014, 0.0248)	<0.0001
28-Day Mortality	Subtype + SAPSII vs SAPSII	0.0332	(0.0173, 0.0512)	0.0002	0.0199	(0.0142, 0.0255)	<0.0001
28-Day Mortality	Subtype + OASIS vs OASIS	0.0304	(0.0137, 0.0503)	0.002	0.0148	(0.0102, 0.0196)	<0.0001
28-Day Mortality	Subtype + Charlson vs Charlson	0.0292	(0.0137, 0.0451)	0.0003	0.0255	(0.019, 0.0317)	<0.0001
1-Year Mortality	Subtype + SOFA vs SOFA	0.0966	(0.0663, 0.1256)	<0.0001	0.0412	(0.0333, 0.0484)	<0.0001
1-Year Mortality	Subtype + SAPSII vs SAPSII	0.0840	(0.0573, 0.111)	<0.0001	0.0406	(0.0329, 0.0478)	<0.0001
1-Year Mortality	Subtype + OASIS vs OASIS	0.0860	(0.0572, 0.1144)	<0.0001	0.0354	(0.0281, 0.0421)	<0.0001
1-Year Mortality	Subtype + Charlson vs Charlson	0.1404	(0.1144, 0.1695)	<0.0001	0.0517	(0.0431, 0.0602)	<0.0001

## Sheet: Table S5
Supplementary Table 5. Baseline Characteristics of Ischemic Stroke Patients Stratified by Vital Sign Trajectory Phenotype in the MIMIC-IV Development Cohort.
Feature	Subtype 1 (n=795)	Subtype 2 (n=1163)	Subtype 3 (n=1142)	P value
Gender	382 (48.1%)	655 (56.3%)	620 (54.3%)	0.001
Age (years)	71.0 [60.0, 80.0]	70.0 [60.0, 81.0]	74.0 [65.0, 82.0]	<0.001
BMI (kg/m²)	27.4 [23.4, 32.3]	27.3 [24.4, 31.0]	27.2 [23.9, 31.1]	0.719
NIHSS Score	18.0 [14.0, 21.0]	12.0 [8.0, 15.0]	14.0 [11.0, 18.0]	<0.001
Large Vessel Occlusion	438 (55.1%)	341 (29.3%)	512 (44.8%)	<0.001
Endovascular Thrombectomy	87 (10.9%)	114 (9.8%)	140 (12.3%)	0.169
SAPS II Score	39.0 [31.0, 50.0]	29.0 [23.0, 37.0]	35.0 [28.0, 43.0]	<0.001
OASIS Score	35.0 [29.0, 42.0]	29.0 [24.0, 34.0]	30.0 [24.0, 36.0]	<0.001
SOFA Score	5.0 [3.0, 8.0]	2.0 [1.0, 4.0]	4.0 [2.0, 6.0]	<0.001
Glasgow Coma Scale	14.0 [12.0, 15.0]	14.0 [12.0, 15.0]	14.0 [13.0, 15.0]	<0.001
Charlson Comorbidity Index	7.0 [5.0, 9.0]	6.0 [5.0, 8.0]	7.0 [5.0, 9.0]	<0.001
Heart Rate (bpm)	98.0 [86.0, 110.0]	81.0 [70.0, 93.0]	75.0 [65.0, 82.0]	<0.001
Systolic BP (mmHg)	121.0 [106.0, 137.0]	150.0 [136.0, 163.0]	125.0 [110.0, 139.0]	<0.001
Diastolic BP (mmHg)	70.0 [59.0, 81.0]	85.0 [75.0, 96.0]	63.0 [54.0, 74.0]	<0.001
Mean Arterial Pressure (mmHg)	85.0 [74.0, 96.0]	103.0 [94.0, 113.0]	81.0 [73.0, 92.0]	<0.001
Temperature (°C)	36.8 [36.6, 37.1]	36.8 [36.6, 37.0]	36.7 [36.4, 36.9]	<0.001
Respiratory Rate (/min)	21.0 [17.0, 26.0]	18.0 [16.0, 22.0]	17.0 [15.0, 20.0]	<0.001
SpO2 (%)	97.0 [95.0, 100.0]	97.0 [96.0, 99.0]	99.0 [97.0, 100.0]	<0.001
Bicarbonate (mEq/L)	22.0 [19.0, 24.0]	23.0 [21.0, 25.0]	22.0 [20.0, 24.0]	<0.001
Creatinine (mg/dL)	1.0 [0.8, 1.6]	0.9 [0.7, 1.1]	0.9 [0.7, 1.2]	<0.001
BUN (mg/dL)	21.0 [14.0, 36.0]	16.0 [12.0, 22.0]	17.0 [13.0, 25.0]	<0.001
Sodium (mEq/L)	138.0 [135.0, 142.0]	139.0 [137.0, 141.0]	138.0 [135.0, 141.0]	<0.001
Potassium (mEq/L)	4.1 [3.8, 4.6]	4.0 [3.8, 4.4]	4.2 [3.8, 4.6]	<0.001
Chloride (mEq/L)	103.0 [99.0, 107.0]	103.0 [101.0, 106.0]	105.0 [101.0, 107.0]	<0.001
Blood Glucose (mg/dL)	142.0 [110.0, 189.0]	119.0 [99.0, 154.0]	129.5 [106.0, 160.0]	<0.001
WBC (10⁹/L)	12.4 [8.9, 16.2]	9.4 [7.4, 12.1]	10.0 [7.8, 13.5]	<0.001
Hemoglobin (g/dL)	10.5 [8.7, 12.4]	12.5 [11.0, 13.8]	10.9 [9.1, 12.2]	<0.001
Hematocrit (%)	32.8 [27.6, 37.9]	38.0 [34.0, 41.7]	33.2 [28.4, 37.4]	<0.001
Platelets (10⁹/L)	198.0 [142.0, 262.0]	213.0 [170.0, 258.0]	180.0 [133.0, 231.8]	<0.001
Calcium (mg/dL)	8.4 [7.9, 8.9]	8.9 [8.6, 9.2]	8.5 [8.0, 8.9]	<0.001
Mechanical Ventilation	317 (39.9%)	180 (15.5%)	426 (37.3%)	<0.001
Renal Replacement Therapy	36 (4.5%)	6 (0.5%)	20 (1.8%)	<0.001
Vasopressor Use	250 (31.4%)	95 (8.2%)	347 (30.4%)	<0.001
Sedative Use	289 (36.4%)	190 (16.3%)	434 (38.0%)	<0.001
